# Supplementary material for: The Genomic and Phenotypic Characterization of the Sym2A Introgression Line A33.18 of Pea (Pisum sativum L.) with the Increased Specificity of Root Nodule Symbiosis
Source: Plants (Basel). 2025 Feb 1;14(3):427. doi: 10.3390/plants14030427 (PMC11821192; doi:10.3390/plants14030427)
Supplement: Supplementary file 1 [file plants-14-00427-s001.zip]

Archive with 12 entries (12 files):
- Captions for Supplementary Figures and Tables_new.pdf
- Figure S1.png
- Figure_S2.png
- Figure_S3.png
- Table_S1.xlsx
- Table_S2.xlsx
- Table_S3.xlsx
- Table_S4.xlsx
- Table_S5.xlsx
- Table_S6.xlsx
- Table_S7.xlsx
- Table_S8.xlsx
