# Supplementary material for: The Genomic and Phenotypic Characterization of the Sym2A Introgression Line A33.18 of Pea (Pisum sativum L.) with the Increased Specificity of Root Nodule Symbiosis
Source: Plants (Basel). 2025 Feb 1;14(3):427. doi: 10.3390/plants14030427 (PMC11821192; doi:10.3390/plants14030427)
Supplement: Supplementary file 1 [file plants-14-00427-s001.zip › Table_S1.xlsx]

## Sheet: Лист1
Table S1. Nodulation of Rondo and A33.18 in non-sterile soil after inoculation with the TOM strain
Variant	Number of plants	Mean	Std. Dev.	Std. Error
A33.18_control	6	28	11.045	4.509
A33.18_TOM	6	134	36.166	14.765
Rondo_control	6	116.333	26.808	10.944
Rondo_TOM	6	127.5	29.945	12.225
Std. Dev. - standard deviation; Str. Error - standard error
Number of nodules (raw data)
Rondo_control	Rondo_TOM	A33.18_control	A33.18_TOM
117	160	46	81
133	147	22	175
64	150	23	127
126	124	33	114
138	90	14	133
120	94	30	174
