# Supplementary material for: The Genomic and Phenotypic Characterization of the Sym2A Introgression Line A33.18 of Pea (Pisum sativum L.) with the Increased Specificity of Root Nodule Symbiosis
Source: Plants (Basel). 2025 Feb 1;14(3):427. doi: 10.3390/plants14030427 (PMC11821192; doi:10.3390/plants14030427)
Supplement: Supplementary file 1 [file plants-14-00427-s001.zip › Table_S2.xlsx]

## Sheet: Лист1
Table S2. Nodulation of A33.18, cv. Afghanistan and cv. Triumph in sterile sand after inoculation with Rhizobium sp. strains A1, TOM and RCAM1022
Variant	Number of plants	Mean	Std Dev	Std. Error
A33.18 + A1	5	80	16.837	7.53
A33.18 + TOM	5	74.8	23.478	10.5
A33.18 + RCAM1022	9	0	-	-
cv. Afghanistan + A1	8	77.125	23.619	8.35
cv. Afghanistan + TOM	9	44.778	25.621	8.54
cv. Afghanistan + RCAM1022	9	0	-	-
cv. Triumph + A1	8	88.375	14.696	5.196
cv. Triumph + TOM	9	88.222	20.272	6.757
cv. Triumph + RCAM1022	9	54.556	21.766	7.255
Std. Dev. - standard deviation; Str. Error - standard error. For variants with null values, standard deviation and standard error were not calculated.
Number of nodules (raw data)
A33.18 + А1	A33.18 + ТОМ	A33.18 + RCAM1022	cv. Afghanistan + А1	cv. Afghanistan + ТОМ	cv. Afghanistan + RCAM1022	cv. Triumph + А1	cv. Triumph + ТОМ	cv. Triumph + RCAM1022
86	40	0	62	36	0	85	73	94
71	99	0	69	67	0	67	105	31
104	63	0	37	56	0	81	88	60
80	83	0	118	37	0	103	129	38
59	89	0	84	18	0	96	94	55
		0	86	89	0	80	86	43
		0	90	64	0	82	61	85
		0	71	21	0	113	88	46
		0		15	0		70	39
