# Supplementary material for: The Genomic and Phenotypic Characterization of the Sym2A Introgression Line A33.18 of Pea (Pisum sativum L.) with the Increased Specificity of Root Nodule Symbiosis
Source: Plants (Basel). 2025 Feb 1;14(3):427. doi: 10.3390/plants14030427 (PMC11821192; doi:10.3390/plants14030427)
Supplement: Supplementary file 1 [file plants-14-00427-s001.zip › Table_S3.xlsx]

## Sheet: Лист1
Table S3. Nodulation of Rondo and A33.18 in sterile sand after inoculation with Rhizobium sp. strains A1, TOM and RCAM1022
Variant	Number of plants	Mean	Std. Dev.	Std. Error
A33.18 + A1	6	45.167	14.634	5.974
A33.18 + TOM	4	64.75	14.315	7.157
A33.18 + RCAM1026	5	4.2	6.573	2.939
cv. Afghanistan + A1	5	89.8	19.486	8.714
cv. Afghanistan + TOM	5	56.6	16.682	7.461
cv. Afghanistan + RCAM1026	5	0	-	-
cv. Rondo + A1	5	100	11.511	5.148
cv. Rondo + TOM	5	60.4	14.311	6.4
cv. Rondo + RCAM1026	5	52.8	7.662	3.426
Std. Dev. - standard deviation; Str. Error - standard error. For variants with null values, standard deviation and standard error were not calculated.
Number of nodules (raw data)
A33.18 + A1	A33.18 + TOM	A33.18 + RCAM1026	cv. Afghanistan + A1	cv. Afghanistan + TOM	cv. Afghanistan + RCAM1026	cv. Rondo + A1	cv. Rondo + TOM	cv. Rondo + RCAM1026
28	66	6	91	47	0	97	69	42
45	82	15	61	32	0	115	44	55
63	47	0	102	65	0	108	77	63
50	64	0	83	72	0	94	47	54
28		0	112	67	0	86	65	50
57
