# Supplementary material for: The Genomic and Phenotypic Characterization of the Sym2A Introgression Line A33.18 of Pea (Pisum sativum L.) with the Increased Specificity of Root Nodule Symbiosis
Source: Plants (Basel). 2025 Feb 1;14(3):427. doi: 10.3390/plants14030427 (PMC11821192; doi:10.3390/plants14030427)
Supplement: Supplementary file 1 [file plants-14-00427-s001.zip › Table_S4.xlsx]

## Sheet: Лист1
Table S4. Growth and nodulation parameters of A33.18 and cv. Rondo plants from the field experiment
Shoot dry weight, g
Variant	Number of plants	Mean	Std. Dev.	Std. Error
Rondo_control	12	9.211	4.226	1.22
Rondo_TOM	11	10.605	3.929	1.184
A33.18_control	17	6.625	3.594	0.872
A33.18_TOM	14	4.845	1.916	0.512
Root dry weight, g
Variant	Number of plants	Mean	Std. Dev.	Std. Error
Rondo_control	14	0.514	0.306	0.0818
Rondo_TOM	11	0.624	0.199	0.06
A33.18_control	20	0.356	0.187	0.0418
A33.18_TOM	16	0.357	0.122	0.0306
Number of nodules
Variant	Number of plants	Mean	Std. Dev.	Std. Error
Rondo_control	15	53.2	22.39	5.781
Rondo_TOM	11	54.818	14.435	4.352
A33.18_control	21	15.048	11.859	2.588
A33.18_TOM	16	28.313	17.134	4.283
Ln(number of nodules)
Variant	Number of plants	Mean	Std Dev	Std. Error
Rondo_control	15	3.879	0.472	0.122
Rondo_TOM	11	3.973	0.263	0.0792
A33.18_control	21	2.447	0.76	0.166
A33.18_TOM	16	3.2	0.56	0.14
Shoot dry weight, g (raw data)							Root dry weight, g (raw data)						Number of nodules (raw data)						Ln (number of nodules)
Rondo_control	Rondo_TOM	A33.18_control	A33.18_TOM				Rondo_control	Rondo_TOM	A33.18_control	A33.18_TOM			Rondo_control	Rondo_TOM	A33.18_control	A33.18_TOM			Rondo_control	Rondo_TOM	A33.18_control	A33.18_TOM
7.89	6.17	8.3	4.36				0.42	0.37	0.26	0.39			92	58	5	7			4.5218	4.0604	1.6094	1.9459
8.3	15.56	4.35	4.21				1.06	0.89	0.13	0.3			51	86	2	23			3.9318	4.4543	0.6931	3.1355
3.46	10.63	4.73	2.81				0.83	0.76	0.51	0.39			70	67	22	21			4.2485	4.2047	3.091	3.0445
16.61	8.68	3.36	8.51				0.15	0.46	0.19	0.53			65	46	5	10			4.1744	3.8286	1.6094	2.3026
4.11	11.6	2.32	4.59				0.3	0.62	0.17	0.4			39	64	10	28			3.6636	4.1589	2.3026	3.3322
10.33	17.06	2.31	3.49				0.48	0.96	0.17	0.27			45	54	11	35			3.8067	3.989	2.3979	3.5553
13.52	4.2	7.38	3.43				0.75	0.37	0.38	0.32			48	58	7	26			3.8712	4.0604	1.9459	3.2581
4.99	7.14	15.65	3.87				0.11	0.45	0.79	0.44			69	47	26	84			4.2341	3.8501	3.2581	4.4308
14.02	9.9	9.33	9.36				0.14	0.64	0.52	0.58			28	42	12	29			3.3322	3.7377	2.4849	3.3673
6.3	12.7	4.35	4.8				0.59	0.71	0.29	0.49			19	32	31	36			2.9444	3.4657	3.434	3.5835
12.43	13.02	10.33	5.94				0.41	0.63	0.62	0.4			35	49	12	35			3.5553	3.8918	2.4849	3.5553
8.57		7.25	3.37				0.89		0.44	0.31			80		26	33			4.382		3.2581	3.4965
		2.98	5.14				0.29		0.15	0.32			82		53	16			4.4067		3.9703	2.7726
		4.94	3.95				0.77		0.41	0.12			51		17	26			3.9318		2.8332	3.2581
		5.83							0.4	0.16			24		9	25			3.1781		2.1972	3.2189
		11.03							0.44	0.3					21	19					3.0445	2.9444
		8.19							0.16						6						1.7918
									0.51						18						2.8904
									0.47						7						1.9459
									0.12						7						1.9459
															9						2.1972
