# Supplementary material for: The Genomic and Phenotypic Characterization of the Sym2A Introgression Line A33.18 of Pea (Pisum sativum L.) with the Increased Specificity of Root Nodule Symbiosis
Source: Plants (Basel). 2025 Feb 1;14(3):427. doi: 10.3390/plants14030427 (PMC11821192; doi:10.3390/plants14030427)
Supplement: Supplementary file 1 [file plants-14-00427-s001.zip › Table_S5.xlsx]

## Sheet: Sheet1
Table S5. Number of obtained sequencing reads
Pea cultivar	Total number of reads	Number of mapped reads	% of mapped reads
Afghanistan	772847104	768993707	99.50
Rondo	1229056236	1226083728	99.76
A33.18	1010937071	916870150	90.70
