# Supplementary material for: The Genomic and Phenotypic Characterization of the Sym2A Introgression Line A33.18 of Pea (Pisum sativum L.) with the Increased Specificity of Root Nodule Symbiosis
Source: Plants (Basel). 2025 Feb 1;14(3):427. doi: 10.3390/plants14030427 (PMC11821192; doi:10.3390/plants14030427)
Supplement: Supplementary file 1 [file plants-14-00427-s001.zip › Table_S6.xlsx]

## Sheet: Sheet1
Table S6. Polymorphic sites common for A33.18 and cv. ‘Afghanistan’
genomic location	number of SNVs and indels
intergenic	213741
upstream	11852
downstream	13641
genes	5001
