# Supplementary material for: The Genomic and Phenotypic Characterization of the Sym2A Introgression Line A33.18 of Pea (Pisum sativum L.) with the Increased Specificity of Root Nodule Symbiosis
Source: Plants (Basel). 2025 Feb 1;14(3):427. doi: 10.3390/plants14030427 (PMC11821192; doi:10.3390/plants14030427)
Supplement: Supplementary file 1 [file plants-14-00427-s001.zip › Table_S7.xlsx]

## Sheet: Caption
Table S7. Genes inherited by A33.18 from cv. 'Afghanistan'

## Sheet: Chr2_inherited_genes
P. sativum cv. Frisson genome ID	Mercator4V6.0 Annotation
evm.TU.contig_1431.37	mercator4v6.0: LAS1 pre-rRNA cleavage factor involved in ITS2 rRNA removal & original description: none
evm.TU.contig_2341.1	mercator4v6.0: not classified & swissprot: Transcription factor MYB97 & original description: none
evm.TU.contig_2552.11	mercator4v6.0: Parvulin-type protein folding catalyst *(PIN) & swissprot: Rhodanese-like/PpiC domain-containing protein 12, chloroplastic & original description: none
evm.TU.contig_3270.15	mercator4v6.0: deubiquitinase *(UBP12-13) & swissprot: Ubiquitin C-terminal hydrolase 13 & original description: none
evm.TU.contig_3270.17	mercator4v6.0: not classified & original description: none
evm.TU.contig_55.44	mercator4v6.0: LysM protein kinase & swissprot: LysM domain receptor-like kinase 3 & original description: none
evm.TU.contig_55.45	mercator4v6.0: LysM protein kinase & swissprot: LysM domain receptor-like kinase 3 & original description: none
evm.TU.contig_55.62	mercator4v6.0: not classified & original description: none
evm.TU.contig_55.63	mercator4v6.0: not classified & swissprot: UPF0481 protein At3g47200 & original description: none
evm.TU.contig_6442.1	mercator4v6.0: not classified & swissprot: Transcription factor MYB97 & original description: none
evm.TU.contig_6442.2	mercator4v6.0: not classified & swissprot: L10-interacting MYB domain-containing protein & original description: none
evm.TU.scaffold_1329.23	mercator4v6.0: not classified & original description: none
evm.TU.scaffold_1329.9	mercator4v6.0: not classified & original description: none
evm.TU.scaffold_1760.12	mercator4v6.0: not classified & swissprot: Early nodulin-like protein 18 & original description: none
evm.TU.scaffold_1760.120	mercator4v6.0: not classified & swissprot: Retrovirus-related Pol polyprotein from transposon TNT 1-94 & original description: none
evm.TU.scaffold_1760.121	mercator4v6.0: not classified & original description: none
evm.TU.scaffold_1760.16	mercator4v6.0: not classified & original description: none
evm.TU.scaffold_1760.20	mercator4v6.0: not classified & original description: none
evm.TU.scaffold_1760.45	mercator4v6.0: not classified & swissprot: Transcription factor MYB97 & original description: none
evm.TU.scaffold_1760.51	mercator4v6.0: not classified & swissprot: Transcription factor MYB97 & original description: none
evm.TU.scaffold_1760.52	mercator4v6.0: not classified & swissprot: Transcription factor MYB97 & original description: none
evm.TU.scaffold_1760.55	mercator4v6.0: not classified & original description: none
evm.TU.scaffold_1760.79	mercator4v6.0: component alpha of TATA box-binding protein NC2 regulator complex & original description: none
evm.TU.scaffold_1760.84	mercator4v6.0: not classified & original description: none
evm.TU.scaffold_1872.100	mercator4v6.0: hydroxyacyl-ACP dehydratase *(mtHD)) & swissprot: 3-hydroxyacyl-[acyl-carrier-protein] dehydratase, mitochondrial & original description: none
evm.TU.scaffold_1872.119	mercator4v6.0: siRNA-recruiting factor *(AGO4/6/8/9) & swissprot: Protein argonaute 4 & original description: none
evm.TU.scaffold_1872.165	mercator4v6.0: ethylene signal transducer *(EIN3/EIL) & swissprot: Protein ETHYLENE INSENSITIVE 3 & original description: none
evm.TU.scaffold_1872.166	mercator4v6.0: not classified & original description: none
evm.TU.scaffold_1872.170	mercator4v6.0: LRR-III protein kinase & swissprot: Probable inactive receptor kinase At5g10020 & original description: none
evm.TU.scaffold_1872.223	mercator4v6.0: not classified & original description: none
evm.TU.scaffold_1872.237	mercator4v6.0: not classified & original description: none
evm.TU.scaffold_1872.242	mercator4v6.0: 3-hydroxy-3-methylglutaryl-CoA reductase *(HMGR) & swissprot: 3-hydroxy-3-methylglutaryl-coenzyme A reductase 3 & original description: none
evm.TU.scaffold_1872.25	mercator4v6.0: not classified & swissprot: CBL-interacting serine/threonine-protein kinase 26 & original description: none
evm.TU.scaffold_1872.252	mercator4v6.0: bifunctional molybdopterin adenylyltransferase and molybdenumtransferase *(CNX1) & swissprot: Molybdopterin biosynthesis protein CNX1 & original description: none
evm.TU.scaffold_1872.262_evm.TU.scaffold_1872.263	mercator4v6.0: not classified & original description: none
evm.TU.scaffold_1872.319_evm.TU.scaffold_1872.329	mercator4v6.0: abscisic aldehyde oxidase *(AAO) & swissprot: Indole-3-acetaldehyde oxidase & original description: none
evm.TU.scaffold_1872.332	mercator4v6.0: component *(SMC3/TTN7) of cohesin regulator complex & swissprot: Leucine-rich repeat receptor-like protein kinase PEPR2 & original description: none
evm.TU.scaffold_1872.335	mercator4v6.0: component *(SMC3/TTN7) of cohesin regulator complex & swissprot: Stru.TU.al maintenance of chromosomes protein 3 & original description: none
evm.TU.scaffold_1872.4	mercator4v6.0: not classified & swissprot: Retrovirus-related Pol polyprotein from transposon RE2 & original description: none
evm.TU.scaffold_1872.44	mercator4v6.0: not classified & original description: none
evm.TU.scaffold_1872.57	mercator4v6.0: pectin methylesterase & swissprot: Putative pectinesterase 10 & original description: none
evm.TU.scaffold_1872.6	mercator4v6.0: not classified & original description: none
evm.TU.scaffold_1872.75	mercator4v6.0: regulatory protein *(UBA1/2) of UBP1 activity & swissprot: UBP1-associated protein 2A & original description: none
evm.TU.scaffold_1872.77	mercator4v6.0: XRN4-exoribonuclease cofactor *(LARP1) & swissprot: La-related protein 1A & original description: none
evm.TU.scaffold_1872.96	mercator4v6.0: not classified & original description: none
evm.TU.scaffold_6527.163	mercator4v6.0: not classified & original description: none
evm.TU.scaffold_844.113	mercator4v6.0: not classified & swissprot: Subtilisin-like protease Glyma18g48580 & original description: none
evm.TU.scaffold_844.120	mercator4v6.0: EC_3.2 glycosylase & swissprot: Glucan endo-1,3-beta-glucosidase 1 & original description: none
evm.TU.scaffold_844.148	mercator4v6.0: not classified & original description: none
evm.TU.scaffold_844.153	mercator4v6.0: not classified & original description: none
evm.TU.scaffold_844.154_evm.TU.scaffold_844.195	mercator4v6.0: component *(MED19) of head module of MEDIATOR transcription co-activator complex & swissprot: Protein ACCELERATED CELL DEATH 6 & original description: none
evm.TU.scaffold_844.221_evm.TU.scaffold_844.244	mercator4v6.0: not classified & swissprot: Ankyrin repeat-containing protein At5g02620 & original description: none
evm.TU.scaffold_844.25	mercator4v6.0: not classified & swissprot: Receptor-like protein EIX2 & original description: none
evm.TU.scaffold_844.252	mercator4v6.0: not classified & swissprot: Protein ACCELERATED CELL DEATH 6 & original description: none
evm.TU.scaffold_844.35	mercator4v6.0: not classified & original description: none
evm.TU.scaffold_844.37	mercator4v6.0: not classified & original description: none
evm.TU.scaffold_844.5	mercator4v6.0: not classified & original description: none
evm.TU.scaffold_844.50	mercator4v6.0: KNOX class-I/II transcription factor & swissprot: Homeobox protein SBH1 & original description: none
evm.TU.scaffold_844.52	mercator4v6.0: anion transporter *(NRT1/PTR) & swissprot: Protein NRT1/ PTR FAMILY 6.4 & original description: none
evm.TU.scaffold_844.6	mercator4v6.0: LysM protein kinase & swissprot: LysM domain receptor-like kinase 3 & original description: none
evm.TU.scaffold_844.61_evm.TU.scaffold_844.66	mercator4v6.0: LysM protein kinase & swissprot: Protein LYK5 & original description: none
evm.TU.scaffold_844.70	mercator4v6.0: LRR-XII protein kinase & swissprot: MDIS1-interacting receptor like kinase 2 & original description: none
evm.TU.scaffold_844.96	mercator4v6.0: not classified & original description: none

## Sheet: Chr4_inherited_genes
P. sativum cv. Frisson genome ID	Mercator4V6.0 Annotation
evm.TU.contig_1257.110	mercator4v6.0: subfamily ABCC transporter & swissprot: ABC transporter C family member 9 & original description: none
evm.TU.contig_1257.121	mercator4v6.0: aldehyde decarbonylase component *(CER1) of CER1-CER3 alkane-forming complex & swissprot: Very-long-chain aldehyde decarbonylase CER1 & original description: none
evm.TU.contig_1257.140	mercator4v6.0: aldehyde decarbonylase component *(CER1) of CER1-CER3 alkane-forming complex & swissprot: Very-long-chain aldehyde decarbonylase CER1 & original description: none
evm.TU.contig_1257.142	mercator4v6.0: RAB-H1 GTPase nucleotide exchange factor *(LOT) & original description: none
evm.TU.contig_1257.42	mercator4v6.0: EC_3.2 glycosylase & swissprot: Probable polygala.TU.onase At3g15720 & original description: none
evm.TU.contig_1257.47	mercator4v6.0: EC_3.2 glycosylase & swissprot: Probable polygala.TU.onase At3g15720 & original description: none
evm.TU.contig_1257.5	mercator4v6.0: LRR-Xa protein kinase & swissprot: Probably inactive leucine-rich repeat receptor-like protein kinase At5g48380 & original description: none
evm.TU.contig_1257.50	mercator4v6.0: EC_1.3 oxidoreductase acting on CH-CH group of donor & swissprot: NADPH-dependent oxidoreductase 2-alkenal reductase & original description: none
evm.TU.contig_1257.51	mercator4v6.0: EC_1.3 oxidoreductase acting on CH-CH group of donor & swissprot: NADPH-dependent oxidoreductase 2-alkenal reductase & original description: none
evm.TU.contig_1257.53	mercator4v6.0: not classified & swissprot: Uncharacterized mitochondrial protein AtMg00750 & original description: none
evm.TU.contig_1258.163	mercator4v6.0: bHLH class-XII transcription factor & swissprot: Transcription factor bHLH62 & original description: none
evm.TU.contig_1258.196	mercator4v6.0: oligopeptide transporter *(OPT) & swissprot: Oligopeptide transporter 3 & original description: none
evm.TU.contig_1258.199	mercator4v6.0: not classified & swissprot: Disease resistance protein RUN1 & original description: none
evm.TU.contig_1258.211	mercator4v6.0: not classified & swissprot: Disease resistance protein RUN1 & original description: none
evm.TU.contig_1258.213	mercator4v6.0: effector receptor *(NLR) & swissprot: Disease resistance protein RUN1 & original description: none
evm.TU.contig_1258.214	mercator4v6.0: NAC transcription factor & swissprot: Putative disease resistance protein RGA3 & original description: none
evm.TU.contig_1258.216	mercator4v6.0: effector receptor *(NLR) & swissprot: Disease resistance protein RUN1 & original description: none
evm.TU.contig_1258.217	mercator4v6.0: effector receptor *(NLR) & swissprot: Disease resistance protein RUN1 & original description: none
evm.TU.contig_1258.218	mercator4v6.0: effector receptor *(NLR) & swissprot: Disease resistance protein RUN1 & original description: none
evm.TU.contig_1258.233	mercator4v6.0: AGC-VIIIb/plant-AGC2 protein kinase *(AGC2) & swissprot: Serine/threonine-protein kinase OXI1 & original description: none
evm.TU.contig_1258.237	mercator4v6.0: not classified & swissprot: Retrovirus-related Pol polyprotein from transposon TNT 1-94 & original description: none
evm.TU.contig_1258.255	mercator4v6.0: fimbrin actin-crosslinking factor & swissprot: Fimbrin-2 & original description: none
evm.TU.contig_1258.291	mercator4v6.0: S-allantoin synthase *(TTL) & swissprot: Uric acid degradation bifunctional protein TTL & original description: none
evm.TU.contig_1258.292	mercator4v6.0: not classified & swissprot: Heavy metal-associated isoprenylated plant protein 4 & original description: none
evm.TU.contig_1258.303	mercator4v6.0: calmodulin-gated calcium channel *(MLO1/13/15) & swissprot: MLO-like protein 1 & original description: none
evm.TU.contig_1258.304	mercator4v6.0: calmodulin-gated calcium channel *(MLO1/13/15) & swissprot: MLO-like protein 1 & original description: none
evm.TU.contig_1258.319	mercator4v6.0: subfamily ABCC transporter & swissprot: ABC transporter C family member 3 & original description: none
evm.TU.contig_1258.41	mercator4v6.0: transcriptional co-regulator *(AFP) & swissprot: Ninja-family protein AFP3 & original description: none
evm.TU.contig_1258.58	mercator4v6.0: EC_1.14 oxidoreductase acting on paired donor with incorporation or reduction of molecular oxygen & swissprot: Dimethylnonatriene synthase & original description: none
evm.TU.contig_1258.73	mercator4v6.0: 1-deoxy-D-xylulose 5-phosphate reductase *(DXR) & swissprot: 1-deoxy-D-xylulose 5-phosphate reductoisomerase, chloroplastic & original description: none
evm.TU.contig_1258.77	mercator4v6.0: CORVET-specific component *(VPS3) of HOPS/CORVET membrane tethering complexes & swissprot: Vacuolar sorting protein 3 & original description: none
evm.TU.contig_1258.87	mercator4v6.0: RCK protein kinase & swissprot: Serine/threonine-protein kinase MHK & original description: none
evm.TU.contig_1547.122	mercator4v6.0: not classified & swissprot: Protein VASCULAR ASSOCIATED DEATH 1, chloroplastic & original description: none
evm.TU.contig_1547.124	mercator4v6.0: signalling factor *(NRG2) & swissprot: Nitrate regulatory gene2 protein & original description: none
evm.TU.contig_1547.137	mercator4v6.0: auxin efflux transporter *(PILS) & swissprot: Protein PIN-LIKES 1 & original description: none
evm.TU.contig_1547.155	mercator4v6.0: HD-ZIP I/II-type transcription factor & swissprot: Homeobox-leucine zipper protein HAT3 & original description: none
evm.TU.contig_1547.188	mercator4v6.0: not classified & swissprot: Putative ribonuclease H protein At1g65750 & original description: none
evm.TU.contig_1547.189	mercator4v6.0: not classified & swissprot: UPF0481 protein At3g47200 & original description: none
evm.TU.contig_1547.20	mercator4v6.0: not classified & swissprot: RNA-directed DNA polymerase homolog & original description: none
evm.TU.contig_1547.200	mercator4v6.0: not classified & swissprot: RNA-directed DNA polymerase homolog & original description: none
evm.TU.contig_1547.204	mercator4v6.0: not classified & swissprot: Uncharacterized mitochondrial protein AtMg00750 & original description: none
evm.TU.contig_1547.205	mercator4v6.0: not classified & swissprot: Retrovirus-related Pol polyprotein from transposon TNT 1-94 & original description: none
evm.TU.contig_1547.206	mercator4v6.0: not classified & swissprot: Retrovirus-related Pol polyprotein from transposon TNT 1-94 & original description: none
evm.TU.contig_1547.207	mercator4v6.0: EC_2.4 glycosyltransferase & swissprot: Hydroquinone glucosyltransferase & original description: none
evm.TU.contig_1547.209	mercator4v6.0: EC_2.4 glycosyltransferase & swissprot: Hydroquinone glucosyltransferase & original description: none
evm.TU.contig_1547.23	mercator4v6.0: not classified & swissprot: Retrovirus-related Pol polyprotein from transposon TNT 1-94 & original description: none
evm.TU.contig_1547.233	mercator4v6.0: solute transporter *(UmamiT) & swissprot: WAT1-related protein At4g30420 & original description: none
evm.TU.contig_1547.234_evm.TU.contig_1547.239_evm.TU.contig_1547.242	mercator4v6.0: solute transporter *(UmamiT) & swissprot: WAT1-related protein At4g30420 & original description: none
evm.TU.contig_1547.238	mercator4v6.0: not classified & swissprot: Uncharacterized mitochondrial protein AtMg00750 & original description: none
evm.TU.contig_1547.46	mercator4v6.0: phospholipase-A2 *(pPLA2-II)) & swissprot: Patatin-like protein 1 & original description: none
evm.TU.contig_1547.51	mercator4v6.0: not classified & swissprot: RNA-directed DNA polymerase homolog & original description: none
evm.TU.contig_1547.6	mercator4v6.0: transcription factor *(WRKY) & swissprot: Probable WRKY transcription factor 12 & original description: none
evm.TU.contig_1547.61	mercator4v6.0: not classified & swissprot: Patatin-like protein 2 & original description: none
evm.TU.contig_1547.63	mercator4v6.0: phospholipase-A2 *(pPLA2-II)) & swissprot: Patatin-like protein 1 & original description: none
evm.TU.contig_1547.78_evm.TU.contig_1547.64	mercator4v6.0: not classified & swissprot: Uclacyanin-3 & original description: none
evm.TU.contig_1927.6	mercator4v6.0: not classified & swissprot: Protein FANTASTIC FOUR 3 & original description: none
evm.TU.contig_2533.119	mercator4v6.0: gibberellin modification enzyme *(ELA) & swissprot: Cytochrome P450 714C2 & original description: none
evm.TU.contig_2533.120	mercator4v6.0: regulatory protein *(MORN1) involved in cytoplasmic lipid droplet-associated activities & swissprot: Phosphatidylinositol 4-phosphate 5-kinase 8 & original description: none
evm.TU.contig_2533.121	mercator4v6.0: cell wall acid beta-fructofuranosidase *(CWIN) & swissprot: Beta-fructofuranosidase, insoluble isoenzyme CWINV3 & original description: none
evm.TU.contig_2533.124	mercator4v6.0: component *(ARP4) shared with NuA4/SWR1 complexes & swissprot: Actin-related protein 4 & original description: none
evm.TU.contig_2533.179	mercator4v6.0: regulatory protein *(CYCP/CYCU) of cell cycle:w & swissprot: Cyclin-U4-1 & original description: none
evm.TU.contig_2533.183_evm.TU.contig_2533.192_evm.TU.contig_2533.193	mercator4v6.0: alpha-1,6 mannosyltransferase *(ALG12) & swissprot: Dol-P-Man:Man(7)GlcNAc(2)-PP-Dol alpha-1,6-mannosyltransferase & original description: none
evm.TU.contig_2533.37	mercator4v6.0: EC_1.14 oxidoreductase acting on paired donor with incorporation or reduction of molecular oxygen & swissprot: 1-aminocyclopropane-1-carboxylate oxidase homolog 1 & original description: none
evm.TU.contig_2533.45	mercator4v6.0: bHLH class-IVa transcription factor & swissprot: Transcription factor bHLH18 & original description: none
evm.TU.contig_2533.58	mercator4v6.0: bHLH class-IVa transcription factor & swissprot: Transcription factor bHLH25 & original description: none
evm.TU.contig_2533.64	mercator4v6.0: regulatory protein *(FLZ) of SnRK1 complex & swissprot: FCS-Like Zinc finger 2 & original description: none
evm.TU.contig_2533.83	mercator4v6.0: RLCK-VIIa receptor-like protein kinase & swissprot: Probable serine/threonine-protein kinase PBL19 & original description: none
evm.TU.contig_2533.89	mercator4v6.0: component *(eIF4G) of eIF4F mRNA unwinding complex & swissprot: Eukaryotic translation initiation factor 4G & original description: none
evm.TU.contig_2533.91_evm.TU.contig_2533.90	mercator4v6.0: not classified & swissprot: Methyl jasmonate esterase 1 & original description: none
evm.TU.scaffold_3074.11	mercator4v6.0: monosaccharide transporter *(STP) & swissprot: Sugar transport protein 13 & original description: none
evm.TU.scaffold_3074.111	mercator4v6.0: actin-binding protein *(NET1) & swissprot: Protein NETWORKED 1A & original description: none
evm.TU.scaffold_3074.113	mercator4v6.0: not classified & swissprot: Retrovirus-related Pol polyprotein from transposon RE1 & original description: none
evm.TU.scaffold_3074.141	mercator4v6.0: protease *(SBT4) & swissprot: Subtilisin-like protease SBT4.5 & original description: none
evm.TU.scaffold_3074.163	mercator4v6.0: protease *(SBT4) & swissprot: Subtilisin-like protease SBT4.3 & original description: none
evm.TU.scaffold_3074.165	mercator4v6.0: protease *(SBT4) & swissprot: Subtilisin-like protease SBT4.6 & original description: none
