# Supplementary material for: The Genomic and Phenotypic Characterization of the Sym2A Introgression Line A33.18 of Pea (Pisum sativum L.) with the Increased Specificity of Root Nodule Symbiosis
Source: Plants (Basel). 2025 Feb 1;14(3):427. doi: 10.3390/plants14030427 (PMC11821192; doi:10.3390/plants14030427)
Supplement: Supplementary file 1 [file plants-14-00427-s001.zip › Table_S8.xlsx]

## Sheet: LYK_genes_homology
Table S8. Pea genes encoding LysM kinases
Mtr_genome_ID	Mtr_gene_ID	Ps_genome_ID	Psat_gene_ID	Identity_%	Domain similarity	Inherited from	chromosome	start_coordinate	stop_coordinate	strand
MTR_5g019040	MtNFP	evm.model.contig_471.167	PsSym10	89.765	entirely	Rondo	chr2	475129660	475128086	-
MTR_8g078300	MtLYR1	evm.model.contig_1080.44	PsLYR1	86.588	entirely	Rondo	chr4	182053484	182051805	-
MTR_1g021845	MtLYR2	evm.model.scaffold_1244.281	PsLYR2	87.513	entirely	Rondo	chr6	4690134	4688218	+
MTR_5g019050	MtLYR3	evm.model.contig_471.166	PsLYR3	85.953	entirely	Rondo	chr2	475115642	475117573	+
MTR_5g085790	MtLYR4	evm.model.scaffold_844.61_evm.model.scaffold_844.66	PsLYR4	85.1	entirely	Afghanistan	chr2	38904938	38902998	-
MTR_7g079350	MtLYR5	evm.model.scaffold_1691.354	PsLYR5	87.425	entirely	Rondo	chr3	286053693	286052511	-
MTR_7g079320	MtLYR6	evm.model.scaffold_1691.358	PsLYR6	88.201	entirely	Rondo	chr3	286068015	286066826	-
MTR_3g080170	MtLYR7	-	-	-	-	-	-	-	-
MTR_5g042440	MtLYR8	evm.model.contig_1345.171	PsLYR8	88.983	The similarity is only found in the kinase domain.	Rondo	chr6	224713002	224714187	+
MTR_4g058570	MtLYR9	evm.model.contig_1051.148	PsLYR9	89.456	entirely	Rondo	chr7	339015875	339017686	-
MTR_7g029650	MtLYR10	evm.model.contig_379.25	PsLYR10	88.372	entirely	Rondo	chr3	475249822	475247741	-
MTR_5g086540	MtLYK1	-	-	-	-	-	-	-	-
MTR_5g086310	MtLYK2	evm.model.contig_55.45	PsK1	86.124	The similarity is only found in the receptor domain.	Afghanistan	chr2	95181273	95180884	-
MTR_5g086130	MtLYK3	evm.model.contig_55.44_1	PsSym37	87.104	entirely	Afghanistan	chr2	95163166	95165979	+
MTR_5g086120	MtLYK4	evm.model.contig_55.44_2	PsLykX	86.047	The similarity is only found in the kinase domain.	Afghanistan	chr2	95166552	95181520	+
MTR_5g086090	MtLYK5	evm.model.contig_55.44_2	?	87.385	The similarity is only found in the kinase domain.	Afghanistan	chr2	95166552	95181520	+
MTR_5g086040	MtLYK6	-	-	-	-	-	-	-	-
MTR_5g086030	MtLYK7	evm.model.scaffold_844.6	PsLYK7	87.259	entirely	Afghanistan	chr2	37500949	37502716	+
MTR_2g024290	MtLYK8	evm.model.scaffold_2192.14	PsLYK8	86.337	entirely	Rondo	chr1	403563482	403566162	+
MTR_3g080050	MtLYK9	evm.model.scaffold_1366.26	PsLYK9	87.383	entirely	Rondo	chr5	223725592	223725107	-
MTR_5g033490	MtLYK10	evm.model.contig_1755.70	PsLYK10	89.668	entirely	Rondo	chr2	344972332	344973318	+
MTR_8g014500	MtLYK11	evm.model.scaffold_158.214	PsLYK11	91.845	entirely	Rondo	chr4	458482459	458484371	+
